# Supplementary material for: Causal associations and shared genetic etiology of neurodegenerative diseases with epigenetic aging and human longevity
Source: Aging Cell. 2024 Sep 19;23(11):e14271. doi: 10.1111/acel.14271 (PMC11561668; doi:10.1111/acel.14271)
Supplement: Supplementary file 2 — Tables S1–S16 [file ACEL-23-e14271-s001.xlsx]

## Sheet: Title
Causal associations and shared genetic etiology of neurodegenerative diseases with epigenetic aging and human longevity
Yu Guo1, #, Guojuan Ma2, #, Yukai Wang1, Tingyan Lin1, Yang Hu1, *, Tianyi Zang1, *
1School of Computer Science and Technology, Harbin Institute of Technology, Harbin 150086, China
2 Beidahuang Industry Group General Hospital, 150088, China
Conflict of Interest and Funding Disclosure: All authors have no conflicts of interest.
*Correspondence
Corresponding Author: Yang Hu, Tianyi Zang
Telephone: 86-15045666752
Mail address: Yikuang Street 2, Nangang District, Harbin, 150001, China
Email address: huyang@hit.edu.cn, tianyi.zang@hit.edu.cn

## Sheet: Table S1
Supplementary Table 1. Instrumental variables of neurological diseases
EA: effect allele; OA, other allele; EAF, effect allele frequency.
Exposure	SNP	EA	OA	EAF	Estimate	Standard Error	p value	F
LBD	rs2230288	T	C	0.00906382	1.06082	0.149491	1.28e-12	50.356
	rs6733839	T	C	0.361559	0.22653	0.0385412	4.16e-09	34.5462
	rs6599388	T	C	0.310388	0.220396	0.0399821	3.54e-08	30.3861
	rs7680557	C	A	0.503725	-0.240262	0.0371284	9.73e-11	41.8752
	rs769449	A	G	0.100074	0.902123	0.0538205	4.65e-63	280.954
AD	rs679515	T	C	NA	0.1508	0.0183	1.555e-16	67.9048
	rs6710467	A	G	NA	0.133	0.0195	8.955e-12	46.5194
	rs6733839	T	C	NA	0.1693	0.0154	4.022e-28	120.857
	rs34665982	T	C	NA	0.0967	0.0166	5.798e-09	33.9341
	rs114812713	C	G	NA	0.298	0.0431	4.467e-12	47.8055
	rs1385742	A	T	NA	0.0876	0.0157	2.232e-08	31.1321
	rs11767557	T	C	NA	0.1028	0.0182	1.561e-08	31.9039
	rs73223431	T	C	NA	0.0936	0.0153	8.342e-10	37.4256
	rs867230	A	C	NA	0.1333	0.0158	3.492e-17	71.1781
	rs12416487	A	T	NA	-0.085	0.0154	3.417e-08	30.4647
	rs11218343	T	C	NA	0.2053	0.0369	2.633e-08	30.9546
	rs3740688	T	G	NA	0.0935	0.0144	9.702e-11	42.1598
	rs1582763	A	G	NA	-0.1232	0.0149	1.186e-16	68.3674
	rs3851179	T	C	NA	-0.1198	0.0148	5.809e-16	65.5225
	rs12590654	A	G	NA	-0.0906	0.0157	8.729e-09	33.301
	rs12151021	A	G	NA	0.1071	0.0169	2.562e-10	40.1611
	rs11669005	A	G	NA	0.1085	0.0164	4.154e-11	43.7695
	rs111278137	A	G	NA	-0.4735	0.0713	3.197e-11	44.1023
	rs2965169	A	C	NA	0.2056	0.0161	2.753e-37	163.078
	rs2967668	A	G	NA	0.2976	0.0253	5.811e-32	138.365
	rs147711004	A	G	NA	1.1354	0.0366	1e-200	962.356
	rs4802241	A	C	NA	0.146	0.0211	4.255e-12	47.8785
	rs138607350	T	G	NA	-1.0175	0.0651	4.8e-55	244.291
	rs3112439	C	G	NA	-0.2677	0.0215	1.716e-35	155.031
	rs77301115	A	G	NA	0.9486	0.0427	2.25e-109	493.527
	rs11668327	C	G	NA	-0.4126	0.0223	2.652e-76	342.333
	rs72654437	A	G	NA	-0.2929	0.049	2.283e-09	35.7311
	rs72654445	A	G	NA	-0.5425	0.0811	2.27e-11	44.7464
	rs117316645	A	G	NA	0.2709	0.0349	8.946e-15	60.2514
	rs62117224	A	G	NA	-0.1773	0.0188	3.657e-21	88.941
	rs10416500	C	G	NA	0.2003	0.0274	2.742e-13	53.4393
	rs75463276	C	G	NA	-0.4064	0.0618	4.672e-11	43.2445
	rs346773	T	C	NA	0.2258	0.0293	1.293e-14	59.3899
PD	rs4774417	A	G	0.7397	0.1052	0.0192	4.626e-08	30.0213
	rs2619357	T	C	0.1301	-0.2173	0.0264	1.774e-16	67.7504
	rs1491942	C	G	0.7923	-0.1202	0.0208	7.477e-09	33.3951
	rs144814361	T	C	0.0174	0.4411	0.068	9.065e-11	42.0781
	rs356203	T	C	0.6169	-0.2398	0.0178	3.007e-41	181.492
	rs4613239	C	G	0.8674	-0.1784	0.0248	6.215e-13	51.7471
	rs10513789	T	G	0.8174	0.1596	0.0219	3.185e-13	53.1102
	rs620490	T	G	0.7238	0.1174	0.019	6.456e-10	38.1794
	rs58879558	T	C	0.7771	0.2383	0.025	1.363e-21	90.859
	rs329647	C	G	0.6662	-0.1133	0.0178	1.944e-10	40.5154
	rs6741007	T	G	0.5493	0.1233	0.0175	2.087e-12	49.6421
	rs10847864	T	G	0.3625	0.1274	0.0179	9.812e-13	50.6562
	rs75505347	T	C	0.0195	0.3917	0.0674	6.117e-09	33.7744
	rs34311866	T	C	0.8042	-0.2272	0.0231	7.974e-23	96.737
	rs4588066	A	G	0.326	0.1046	0.0178	4.453e-09	34.5321
	rs12934900	A	T	0.3429	-0.1215	0.0184	4.331e-11	43.6031
	rs35265698	C	G	0.8453	0.2	0.0303	3.927e-11	43.5687
	rs823106	C	G	0.8488	-0.1492	0.0239	4.1e-10	38.971
	rs858295	A	G	0.6053	0.1039	0.0176	3.831e-09	34.8502
	rs55938136	A	G	0.7762	0.2495	0.0269	1.612e-20	86.0273
	rs4488803	A	G	0.3746	-0.1136	0.0199	1.076e-08	32.5875
	rs7695720	A	C	0.7909	0.1255	0.0208	1.528e-09	36.405
	rs35749011	A	G	0.0191	0.7508	0.0659	5.022e-30	129.801
	rs4566208	A	G	0.4341	0.0957	0.0174	3.884e-08	30.25
	rs4698412	A	G	0.553	0.1258	0.0168	7.049e-14	56.0716
	rs75646569	T	G	0.8883	-0.1916	0.0266	5.618e-13	51.8833
MS	rs6670198	T	C	NA	-0.145026	0.0176423	2.02908e-16	67.5743
	rs35486093	A	G	NA	0.179486	0.0280638	1.59901e-10	40.9042
	rs12133753	C	T	NA	-0.124781	0.0222053	1.91602e-08	31.5779
	rs11809700	C	T	NA	0.144448	0.0183508	3.5051e-15	61.9602
	rs74449127	A	G	NA	-0.196964	0.0255798	1.36113e-14	59.2897
	rs12047318	G	A	NA	-0.614483	0.091081	1.51391e-11	45.516
	rs10801908	C	T	NA	-0.21495	0.0263631	3.53671e-16	66.4786
	rs483180	C	G	NA	-0.108254	0.0179894	1.76999e-09	36.2122
	rs2317231	G	T	NA	-0.100569	0.0167449	1.902e-09	36.0714
	rs2760522	C	G	NA	0.124339	0.0219691	1.516e-08	32.0325
	rs59655222	T	C	NA	-0.123191	0.0186277	3.75837e-11	43.736
	rs12478539	G	C	NA	-0.123191	0.0186905	4.36616e-11	43.4426
	rs1177228	A	G	NA	0.107418	0.0186591	8.56702e-09	33.1415
	rs7592560	G	A	NA	0.10409	0.016508	2.87402e-10	39.7584
	rs12612620	G	A	NA	0.211833	0.036063	4.255e-09	34.5035
	rs35540610	T	C	NA	0.135143	0.0193517	2.87872e-12	48.7696
	rs13327021	C	T	NA	0.115186	0.0171219	1.72703e-11	45.258
	rs438613	T	C	NA	0.138021	0.0166057	9.43409e-17	69.0838
	rs4325907	C	T	NA	-0.099268	0.0168311	3.68197e-09	34.7851
	rs9843355	G	A	NA	-0.133831	0.0214887	4.72498e-10	38.7876
	rs13075144	T	C	NA	0.135143	0.0227087	2.66299e-09	35.4162
	rs2681424	T	C	NA	-0.121155	0.0165779	2.70707e-13	53.4101
	rs1014486	T	C	NA	0.10508	0.016368	1.36399e-10	41.2144
	rs10936602	T	C	NA	-0.108406	0.0192127	1.67699e-08	31.8368
	rs9992763	G	T	NA	-0.0900341	0.0164612	4.51398e-08	29.9151
	rs10063294	G	A	NA	-0.0990472	0.0162642	1.13e-09	37.0868
	rs11749040	G	A	NA	0.196745	0.0233464	3.53997e-17	71.0179
	rs2546890	A	G	NA	-0.116983	0.0164181	1.03896e-12	50.7691
	rs2975047	G	A	NA	-0.411845	0.021349	6.38999e-83	372.145
	rs4711234	A	G	NA	-0.132256	0.0225224	4.30101e-09	34.4827
	rs9405064	A	C	NA	-0.263705	0.029219	1.79515e-19	81.4528
	rs28752924	T	C	NA	-0.385194	0.0280501	6.49531e-43	188.578
	rs12196740	C	T	NA	-0.423436	0.0514159	1.78813e-16	67.8236
	rs17200698	C	T	NA	-0.248187	0.0425626	5.50605e-09	34.0018
	rs17207085	C	A	NA	-0.740031	0.092995	1.75186e-15	63.3258
	rs2857700	T	C	NA	-0.767224	0.0237495	1e-200	1043.6
	rs2736197	G	T	NA	-0.456095	0.0719372	2.29499e-10	40.1979
	rs6924352	G	T	NA	-0.375349	0.0227714	4.83059e-61	271.701
	rs145458341	G	T	NA	-2.30374	0.168533	1.54597e-42	186.852
	rs1974459	C	A	NA	-1.08975	0.0358318	1e-200	924.946
	rs72851025	T	C	NA	-2.11114	0.0662383	1e-200	1015.82
	rs41284712	G	T	NA	-1.79396	0.0585022	1e-200	940.332
	rs28746997	C	T	NA	-0.476731	0.02533	5.09918e-79	354.223
	rs111718686	T	C	NA	-0.632176	0.0385678	2.20699e-60	268.674
	rs206776	T	C	NA	-0.121829	0.0175424	3.78966e-12	48.2307
	rs2213307	A	T	NA	-0.168655	0.0174719	4.77749e-22	93.179
	rs72928038	G	A	NA	0.160521	0.0247614	9.00949e-11	42.0255
	rs802730	T	C	NA	-0.11431	0.0181819	3.23601e-10	39.5266
	rs6903655	C	T	NA	0.1207	0.0207316	5.81393e-09	33.896
	rs4896153	T	A	NA	-0.138343	0.0187589	1.64589e-13	54.3876
	rs62420820	G	A	NA	0.137237	0.0187505	2.49574e-13	53.5694
	rs12525643	A	G	NA	0.12262	0.0180091	9.84464e-12	46.3595
	rs1738074	T	C	NA	0.113729	0.0167056	9.90832e-12	46.3466
	rs55970742	C	T	NA	-0.100373	0.017899	2.04998e-08	31.4468
	rs354033	G	A	NA	-0.107957	0.0189431	1.20501e-08	32.4788
	rs28703878	A	G	NA	0.133646	0.0214335	4.50703e-10	38.88
	rs6990534	A	G	NA	0.10714	0.018154	3.597e-09	34.8304
	rs7855251	T	C	NA	-0.110109	0.0200898	4.23302e-08	30.0396
	rs11256593	C	T	NA	0.186314	0.0173516	6.78266e-27	115.295
	rs35335304	C	G	NA	0.133044	0.0240597	3.20701e-08	30.5781
	rs1250551	G	T	NA	0.115748	0.0173687	2.66195e-11	44.4112
	rs1112718	A	G	NA	-0.10562	0.0166876	2.46297e-10	40.0594
	rs56232455	G	A	NA	0.15841	0.0281246	1.77701e-08	31.7243
	rs4939490	C	G	NA	0.136627	0.0174104	4.24717e-15	61.5823
	rs12365699	G	A	NA	-0.143754	0.0228493	3.14601e-10	39.5817
	rs1860545	G	A	NA	0.116534	0.0170311	7.78753e-12	46.8188
	rs701006	A	G	NA	0.113864	0.0168357	1.34896e-11	45.7415
	rs7975763	C	T	NA	0.121038	0.0209676	7.80405e-09	33.3231
	rs9591325	T	C	NA	-0.212366	0.0339891	4.15604e-10	39.0383
	rs12434551	A	T	NA	-0.103909	0.0162992	1.82802e-10	40.6419
	rs34695601	T	C	NA	-0.109482	0.0197905	3.16497e-08	30.6036
	rs17124032	G	A	NA	-0.216803	0.0316224	7.08109e-12	47.0047
	rs12147246	A	G	NA	-0.0993784	0.0169228	4.29398e-09	34.4857
	rs6496663	A	C	NA	0.100594	0.0181091	2.77799e-08	30.8568
	rs415759	T	C	NA	0.118784	0.0217558	4.76497e-08	29.8103
	rs7200146	G	T	NA	-0.170788	0.0169488	7.00164e-24	101.54
	rs7190580	A	G	NA	-0.0980337	0.0179402	4.64301e-08	29.8604
	rs3809627	C	A	NA	-0.0969515	0.0175395	3.24601e-08	30.5545
	rs12925972	T	C	NA	0.0945826	0.0170812	3.07298e-08	30.661
	rs35703946	G	A	NA	-0.172524	0.02874	1.93798e-09	36.0351
	rs1026916	A	G	NA	-0.129653	0.0174305	1.02e-13	55.3281
	rs7222450	G	A	NA	0.0983963	0.0174702	1.77902e-08	31.7221
	rs11079784	T	C	NA	0.107149	0.016254	4.33511e-11	43.4566
	rs2150879	G	A	NA	-0.103549	0.0164769	3.28897e-10	39.4949
	rs9955954	A	G	NA	-0.110038	0.0194511	1.539e-08	32.0035
	rs1077667	C	T	NA	-0.151862	0.021225	8.37336e-13	51.1921
	rs28834106	T	C	NA	-0.12936	0.0195643	3.78966e-11	43.7191
	rs4808760	C	G	NA	-0.13456	0.0186122	4.84061e-13	52.2681
	rs8102445	G	T	NA	-0.10075	0.0171403	4.15403e-09	34.5504
	rs1465697	C	T	NA	0.124317	0.0187656	3.47937e-11	43.887
	rs6032662	C	T	NA	-0.133831	0.0183292	2.84512e-13	53.3122
	rs2248137	C	G	NA	-0.11205	0.0172271	7.80728e-11	42.3057
	rs9610458	C	T	NA	0.114221	0.0165102	4.57404e-12	47.8616
	rs140522	T	C	NA	-0.110596	0.017536	2.848e-10	39.7757
ALS	rs12973192	C	G	NA	-0.1205	0.0153	3.916e-15	62.0285
	rs117204439	T	C	NA	-0.4645	0.0612	3.083e-14	57.6061
	rs142321490	C	G	NA	0.3172	0.0513	6.147e-10	38.2324
	rs75087725	A	C	NA	0.5145	0.0672	1.848e-14	58.6182
	rs74654358	A	G	NA	0.1976	0.0337	4.658e-09	34.3806
	rs3849943	T	C	NA	-0.1764	0.0155	3.77e-30	129.519
	rs10463311	T	C	NA	-0.0854	0.0156	3.999e-08	29.9686

## Sheet: Table S2
Supplementary Table 2. Mendelian randomization analysis of the causal effects of neurological diseases on multivariate longevity
b: beta; se, standard error; pval, p value; lo_ci, low ci; or, odds ratio; or_lci95, lower 95% confidence interval for OR; or_uci95, upper 95% confidence interval for OR
exposure	outcome	method	nsnp	b	se	pval	lo_ci	up_ci	or	or_lci95	or_uci95
LBD	healthspan	MR Egger	5	-0.0142753	0.0143351	0.392732	-0.0423721	0.0138216	0.985826	0.958513	1.01392
LBD	healthspan	Weighted median	5	-0.0114953	0.00759986	0.13039	-0.026391	0.00340044	0.988571	0.973954	1.00341
LBD	healthspan	Inverse variance weighted	5	-0.0157739	0.00743206	0.0338033	-0.0303407	-0.00120704	0.98435	0.970115	0.998794
LBD	healthspan	Simple mode	5	-0.0129403	0.0157327	0.456992	-0.0437764	0.0178959	0.987143	0.957168	1.01806
LBD	healthspan	Weighted mode	5	-0.0090604	0.00803758	0.322677	-0.0248141	0.00669325	0.990981	0.975491	1.00672
LBD	lifespan	MR Egger	5	-0.122026	0.0270175	0.0202892	-0.17498	-0.0690714	0.885126	0.839474	0.93326
LBD	lifespan	Weighted median	5	-0.0579733	0.0149908	0.000110071	-0.0873553	-0.0285912	0.943675	0.916351	0.971814
LBD	lifespan	Inverse variance weighted	5	-0.0804369	0.0208276	0.00011245	-0.121259	-0.0396147	0.922713	0.885804	0.96116
LBD	lifespan	Simple mode	5	-0.0238322	0.0130128	0.140991	-0.0493373	0.00167283	0.976449	0.95186	1.00167
LBD	lifespan	Weighted mode	5	-0.111192	0.0101951	0.000401287	-0.131175	-0.0912099	0.894767	0.877065	0.912826
LBD	exceptional longevity	MR Egger	5	-0.62445	0.140658	0.0212487	-0.900141	-0.34876	0.535556	0.406512	0.705562
LBD	exceptional longevity	Weighted median	5	-0.252934	0.0788543	0.0013384	-0.407489	-0.0983799	0.776519	0.665319	0.906304
LBD	exceptional longevity	Inverse variance weighted	5	-0.344026	0.124509	0.0057262	-0.588064	-0.0999885	0.70891	0.555401	0.904848
LBD	exceptional longevity	Simple mode	5	-0.0769398	0.0951866	0.464245	-0.263506	0.109626	0.925946	0.768353	1.11586
LBD	exceptional longevity	Weighted mode	5	-0.509397	0.054688	0.000739335	-0.616585	-0.402208	0.600858	0.539785	0.668842
AD	healthspan	MR Egger	22	-0.0169288	0.0111726	0.145366	-0.038827	0.00496949	0.983214	0.961917	1.00498
AD	healthspan	Weighted median	22	-0.00848351	0.0100908	0.400507	-0.0282615	0.0112945	0.991552	0.972134	1.01136
AD	healthspan	Inverse variance weighted	22	-0.00849149	0.00743272	0.253268	-0.0230596	0.00607664	0.991544	0.977204	1.0061
AD	healthspan	Simple mode	22	-0.00730949	0.0165229	0.662733	-0.0396944	0.0250754	0.992717	0.961083	1.02539
AD	healthspan	Weighted mode	22	-0.00860532	0.0109459	0.440552	-0.0300594	0.0128487	0.991432	0.970388	1.01293
AD	lifespan	MR Egger	22	-0.0827853	0.00991637	5.99651e-08	-0.102221	-0.0633492	0.920549	0.90283	0.938616
AD	lifespan	Weighted median	22	-0.0693568	0.00841943	1.7554e-16	-0.0858589	-0.0528547	0.932994	0.917724	0.948518
AD	lifespan	Inverse variance weighted	22	-0.0664761	0.00712372	1.04237e-20	-0.0804385	-0.0525136	0.935685	0.922712	0.948841
AD	lifespan	Simple mode	22	-0.0710295	0.0175508	0.000580592	-0.105429	-0.0366299	0.931434	0.899938	0.964033
AD	lifespan	Weighted mode	22	-0.0748124	0.0080215	6.47485e-09	-0.0905345	-0.0590902	0.927918	0.913443	0.942622
AD	exceptional longevity	MR Egger	22	-0.410463	0.0481427	4.29903e-08	-0.504823	-0.316103	0.663343	0.603613	0.728984
AD	exceptional longevity	Weighted median	22	-0.359439	0.0437303	2.04444e-16	-0.44515	-0.273728	0.698068	0.640728	0.760539
AD	exceptional longevity	Inverse variance weighted	22	-0.309222	0.0341906	1.50956e-19	-0.376235	-0.242208	0.734018	0.686441	0.784893
AD	exceptional longevity	Simple mode	22	-0.24986	0.0981175	0.0187845	-0.44217	-0.0575498	0.77891	0.64264	0.944075
AD	exceptional longevity	Weighted mode	22	-0.401639	0.0538764	2.50505e-07	-0.507236	-0.296041	0.669223	0.602157	0.743757
MS	healthspan	MR Egger	74	-0.00375	0.007642	0.624869	-0.01873	0.011226	0.996254	0.981443	1.01129
MS	healthspan	Weighted median	74	-0.00492	0.005887	0.403066	-0.01646	0.006616	0.99509	0.983675	1.00664
MS	healthspan	Inverse variance weighted	74	-0.0112	0.004965	0.02403	-0.02094	-0.00147	0.988858	0.979281	0.998528
MS	healthspan	Simple mode	74	-0.01642	0.014769	0.269919	-0.04536	0.012528	0.983716	0.955649	1.01261
MS	healthspan	Weighted mode	74	-0.00483	0.005404	0.373886	-0.01543	0.005757	0.995177	0.984692	1.00577
MS	lifespan	MR Egger	74	0.002912	0.005864	0.620962	-0.00858	0.014405	1.00292	0.991456	1.01451
MS	lifespan	Weighted median	74	0.008686	0.004312	0.043995	0.000233	0.017138	1.00872	1.00023	1.01729
MS	lifespan	Inverse variance weighted	74	-0.00184	0.003783	0.627324	-0.00925	0.005577	0.998165	0.990792	1.00559
MS	lifespan	Simple mode	74	0.005436	0.009508	0.569299	-0.0132	0.024072	1.00545	0.986886	1.02436
MS	lifespan	Weighted mode	74	0.005436	0.004175	0.197057	-0.00275	0.013619	1.00545	0.997256	1.01371
MS	exceptional longevity	MR Egger	74	-0.0082	0.023328	0.726295	-0.05392	0.037525	0.991835	0.947507	1.03824
MS	exceptional longevity	Weighted median	74	-0.02207	0.023534	0.348376	-0.06819	0.024058	0.978173	0.934079	1.02435
MS	exceptional longevity	Inverse variance weighted	74	-0.00836	0.014843	0.573428	-0.03745	0.020736	0.991678	0.963243	1.02095
MS	exceptional longevity	Simple mode	74	-0.01415	0.051335	0.783581	-0.11477	0.086465	0.985948	0.891573	1.09031
MS	exceptional longevity	Weighted mode	74	-0.01415	0.024247	0.561255	-0.06167	0.033372	0.985948	0.940189	1.03394
PD	healthspan	MR Egger	22	-0.0231983	0.030401	0.454325	-0.0827844	0.0363877	0.977069	0.92055	1.03706
PD	healthspan	Weighted median	22	-0.00826214	0.0114528	0.470659	-0.0307096	0.0141853	0.991772	0.969757	1.01429
PD	healthspan	Inverse variance weighted	22	0.00025942	0.0113379	0.981745	-0.0219629	0.0224817	1.00026	0.978277	1.02274
PD	healthspan	Simple mode	22	-0.000979374	0.0201138	0.961625	-0.0404024	0.0384437	0.999021	0.960403	1.03919
PD	healthspan	Weighted mode	22	-0.00693718	0.0165802	0.679902	-0.0394344	0.02556	0.993087	0.961333	1.02589
PD	lifespan	MR Egger	22	-0.0321	0.022611	0.171114	-0.07642	0.012218	0.968411	0.92643	1.01229
PD	lifespan	Weighted median	22	0.008119	0.010218	0.426848	-0.01191	0.028146	1.00815	0.988163	1.02855
PD	lifespan	Inverse variance weighted	22	0.000536	0.008787	0.95139	-0.01669	0.017759	1.00054	0.983451	1.01792
PD	lifespan	Simple mode	22	0.009525	0.022663	0.678561	-0.0349	0.053945	1.00957	0.965706	1.05543
PD	lifespan	Weighted mode	22	0.006389	0.016871	0.708735	-0.02668	0.039457	1.00641	0.973673	1.04025
PD	exceptional longevity	MR Egger	22	-0.229788	0.0980472	0.02954	-0.421961	-0.0376158	0.794702	0.65576	0.963083
PD	exceptional longevity	Weighted median	22	-0.0187765	0.0502036	0.708399	-0.117176	0.0796225	0.981399	0.889429	1.08288
PD	exceptional longevity	Inverse variance weighted	22	-0.0472999	0.038846	0.223365	-0.123438	0.0288382	0.953801	0.883876	1.02926
PD	exceptional longevity	Simple mode	22	0.0465163	0.0862154	0.595192	-0.122466	0.215498	1.04762	0.884736	1.24048
PD	exceptional longevity	Weighted mode	22	0.00880508	0.0670603	0.896787	-0.122633	0.140243	1.00884	0.884588	1.15055
ALS	healthspan	MR Egger	4	-0.138698	0.0867695	0.251046	-0.308766	0.03137	0.870491	0.734352	1.03187
ALS	healthspan	Weighted median	4	-0.0432804	0.0273816	0.11396	-0.0969483	0.0103874	0.957643	0.907603	1.01044
ALS	healthspan	Inverse variance weighted	4	-0.00430584	0.0306426	0.888251	-0.0643653	0.0557536	0.995703	0.937662	1.05734
ALS	healthspan	Simple mode	4	-0.0354945	0.0513041	0.538771	-0.13605	0.0650615	0.965128	0.872799	1.06722
ALS	healthspan	Weighted mode	4	-0.0416375	0.0308932	0.270469	-0.102188	0.0189132	0.959217	0.90286	1.01909
ALS	lifespan	MR Egger	4	-0.0626988	0.0998626	0.594233	-0.258429	0.133032	0.939226	0.772264	1.14229
ALS	lifespan	Weighted median	4	-0.0526424	0.0238621	0.0273762	-0.0994121	-0.00587272	0.948719	0.90537	0.994144
ALS	lifespan	Inverse variance weighted	4	-0.0335246	0.0239687	0.161908	-0.0805033	0.013454	0.967031	0.922652	1.01354
ALS	lifespan	Simple mode	4	-0.0566559	0.0344036	0.198153	-0.124087	0.010775	0.944919	0.883303	1.01083
ALS	lifespan	Weighted mode	4	-0.0544114	0.023815	0.106468	-0.101089	-0.00773405	0.947042	0.903853	0.992296
ALS	exceptional longevity	MR Egger	4	-0.234918	0.315071	0.533627	-0.852458	0.382622	0.790636	0.426366	1.46612
ALS	exceptional longevity	Weighted median	4	-0.137465	0.105309	0.191772	-0.34387	0.0689398	0.871565	0.709021	1.07137
ALS	exceptional longevity	Inverse variance weighted	4	-0.113032	0.092392	0.221179	-0.294121	0.068056	0.893122	0.745186	1.07043
ALS	exceptional longevity	Simple mode	4	-0.137847	0.142244	0.403982	-0.416644	0.140951	0.871232	0.659255	1.15137
ALS	exceptional longevity	Weighted mode	4	-0.144791	0.117049	0.304088	-0.374206	0.0846251	0.865203	0.687835	1.08831

## Sheet: Table S3 
Supplementary Table 3. Constrained maximum likelihood and model average-based MR analysis of the causal effect of neurological diseases on epigenetic age acceleration and multivariate longevity
exposure	outcome	method	theta	se	p	low_CI	Up_CI
LBD	GrimAge	MR-cML-MA-BIC	-0.0679666	0.0440056	0.122468	-0.154218	0.0182845
LBD	HannumAge	MR-cML-MA-BIC	0.0353602	0.041218	0.390957	-0.0454271	0.116148
LBD	IEAA	MR-cML-MA-BIC	-0.0507998	0.0426488	0.233607	-0.134392	0.0327919
LBD	PhenoAge	MR-cML-MA-BIC	-0.0381408	0.052871	0.470667	-0.141768	0.0654863
AD	GrimAge	MR-cML-MA-BIC	-0.0805068	0.040038	0.0443508	-0.158981	-0.00203233
AD	HannumAge	MR-cML-MA-BIC	-0.0445531	0.0388921	0.251979	-0.120782	0.0316754
AD	IEAA	MR-cML-MA-BIC	-0.0181626	0.0403441	0.652572	-0.097237	0.0609118
AD	PhenoAge	MR-cML-MA-BIC	-0.0609483	0.0511434	0.233374	-0.161189	0.0392928
PD	GrimAge	MR-cML-MA-BIC	-0.00465349	0.0507036	0.926874	-0.104033	0.0947256
PD	HannumAge	MR-cML-MA-BIC	0.0463126	0.0519895	0.373033	-0.0555869	0.148212
PD	IEAA	MR-cML-MA-BIC	0.047843	0.0478078	0.316955	-0.0458603	0.141546
PD	PhenoAge	MR-cML-MA-BIC	0.0118272	0.0603528	0.844636	-0.106464	0.130119
ALS	GrimAge	MR-cML-MA-BIC	-0.00481167	0.144861	0.973502	-0.288739	0.279115
ALS	HannumAge	MR-cML-MA-BIC	-0.166587	0.1441	0.247661	-0.449024	0.11585
ALS	IEAA	MR-cML-MA-BIC	-0.215185	0.148245	0.146628	-0.505745	0.0753757
ALS	PhenoAge	MR-cML-MA-BIC	-0.0159153	0.181284	0.930042	-0.371232	0.339401
MS	GrimAge	MR-cML-MA-BIC	0.00913198	0.0211441	0.665819	-0.0323104	0.0505744
MS	HannumAge	MR-cML-MA-BIC	-0.00578986	0.0208819	0.781575	-0.0467183	0.0351386
MS	IEAA	MR-cML-MA-BIC	-0.00620396	0.0225001	0.782756	-0.0503042	0.0378963
MS	PhenoAge	MR-cML-MA-BIC	-0.00314739	0.027715	0.909584	-0.0574688	0.051174
LBD	lifespan	MR-cML-MA-BIC	-0.0229829	0.0109957	0.0366021	-0.0445344	-0.00143135
LBD	healthspan	MR-cML-MA-BIC	-0.00933144	0.00683113	0.171934	-0.0227205	0.00405757
LBD	longevity	MR-cML-MA-BIC	-0.113993	0.0482739	0.0182068	-0.20861	-0.0193764
AD	lifespan	MR-cML-MA-BIC	0.0354209	0.0432587	0.412892	-0.0493662	0.120208
AD	healthspan	MR-cML-MA-BIC	-0.00308194	0.00611925	0.61451	-0.0150757	0.00891179
AD	longevity	MR-cML-MA-BIC	-0.056514	0.00613728	3.31281e-20	-0.068543	-0.0444849
PD	lifespan	MR-cML-MA-BIC	0.00270782	0.00642305	0.673333	-0.00988136	0.015297
PD	healthspan	MR-cML-MA-BIC	0.00392355	0.00832768	0.637537	-0.0123987	0.0202458
PD	longevity	MR-cML-MA-BIC	-0.052358	0.0344505	0.12856	-0.119881	0.0151649
ALS	lifespan	MR-cML-MA-BIC	-0.0520583	0.0180641	0.00395332	-0.087464	-0.0166526
ALS	healthspan	MR-cML-MA-BIC	-0.0447669	0.0222721	0.0444314	-0.0884203	-0.00111357
ALS	longevity	MR-cML-MA-BIC	-0.0378388	0.0930448	0.684248	-0.220207	0.144529
MS	lifespan	MR-cML-MA-BIC	-0.00290241	0.00270242	0.282821	-0.00819915	0.00239434
MS	healthspan	MR-cML-MA-BIC	-0.0122575	0.00359653	0.000654049	-0.0193067	-0.00520831
MS	longevity	MR-cML-MA-BIC	-0.0147407	0.0146034	0.312782	-0.0433633	0.013882

## Sheet: Table S4
Supplementary Table 4 Mendelian randomization analysis of the causal effect of neurological diseases on epigenetic age acceleration.
b: beta; se, standard error; pval, p value; lo_ci, low ci; or, odds ratio; or_lci95, lower 95% confidence interval for OR; or_uci95, upper 95% confidence interval for OR
exposure	outcome	method	nsnp	b	se	pval	lo_ci	up_ci	or	or_lci95	or_uci95
LBD	GrimAge	MR Egger	5	-0.111741	0.0697535	0.207491	-0.248458	0.0249762	0.894276	0.780003	1.02529
LBD	GrimAge	Weighted median	5	-0.115614	0.046585	0.0130721	-0.206921	-0.0243079	0.890819	0.813084	0.975985
LBD	GrimAge	Inverse variance weighted	5	-0.108555	0.0414287	0.00878563	-0.189755	-0.0273547	0.89713	0.827162	0.973016
LBD	GrimAge	Simple mode	5	-0.107587	0.0773457	0.236607	-0.259185	0.0440104	0.897998	0.771681	1.04499
LBD	GrimAge	Weighted mode	5	-0.11484	0.0493226	0.0803984	-0.211512	-0.0181674	0.891509	0.809359	0.981997
LBD	PhenoAge	MR Egger	5	0.0502276	0.070967	0.530125	-0.0888676	0.189323	1.05151	0.914967	1.20843
LBD	PhenoAge	Weighted median	5	0.00558969	0.0467354	0.904798	-0.0860118	0.0971911	1.00561	0.917583	1.10207
LBD	PhenoAge	Inverse variance weighted	5	0.0191604	0.0408782	0.639271	-0.0609609	0.0992817	1.01935	0.94086	1.10438
LBD	PhenoAge	Simple mode	5	-0.0147989	0.0710762	0.845236	-0.154108	0.124511	0.98531	0.857179	1.13259
LBD	PhenoAge	Weighted mode	5	0.00184806	0.0489707	0.971705	-0.0941346	0.0978307	1.00185	0.91016	1.10278
LBD	IEAA	MR Egger	5	-0.016654	0.0966695	0.874186	-0.206126	0.172818	0.983484	0.81373	1.18865
LBD	IEAA	Weighted median	5	-0.0182994	0.0483369	0.705	-0.11304	0.0764409	0.981867	0.893115	1.07944
LBD	IEAA	Inverse variance weighted	5	-0.00406641	0.0499054	0.935058	-0.101881	0.0937482	0.995942	0.903137	1.09828
LBD	IEAA	Simple mode	5	0.00525363	0.0884281	0.955474	-0.168065	0.178573	1.00527	0.845299	1.19551
LBD	IEAA	Weighted mode	5	-0.0152355	0.0516851	0.782832	-0.116538	0.0860674	0.98488	0.889996	1.08988
LBD	HannumAge	MR Egger	5	0.0502276	0.070967	0.530125	-0.0888676	0.189323	1.05151	0.914967	1.20843
LBD	HannumAge	Weighted median	5	0.00558969	0.0427375	0.89594	-0.0781758	0.0893552	1.00561	0.924802	1.09347
LBD	HannumAge	Inverse variance weighted	5	0.0191604	0.0408782	0.639271	-0.0609609	0.0992817	1.01935	0.94086	1.10438
LBD	HannumAge	Simple mode	5	-0.0147989	0.072905	0.849052	-0.157693	0.128095	0.98531	0.854112	1.13666
LBD	HannumAge	Weighted mode	5	0.00184806	0.0494951	0.972004	-0.0951623	0.0988584	1.00185	0.909225	1.10391
AD	GrimAge	MR Egger	21	-0.129173	0.0699936	0.0806086	-0.26636	0.00801447	0.878822	0.766163	1.00805
AD	GrimAge	Weighted median	21	-0.133855	0.0633658	0.0346509	-0.258052	-0.00965791	0.874717	0.772555	0.990389
AD	GrimAge	Inverse variance weighted	21	-0.100445	0.0444602	0.0238704	-0.187587	-0.0133028	0.904435	0.828957	0.986785
AD	GrimAge	Simple mode	21	-0.256178	0.104262	0.0232662	-0.460531	-0.0518244	0.774004	0.630948	0.949496
AD	GrimAge	Weighted mode	21	-0.136417	0.0687163	0.0610047	-0.271101	-0.00173319	0.872479	0.762539	0.998268
AD	PhenoAge	MR Egger	21	-0.0414125	0.0674301	0.546397	-0.173575	0.0907504	0.959433	0.840654	1.095
AD	PhenoAge	Weighted median	21	-0.0587634	0.0607774	0.333613	-0.177887	0.0603604	0.94293	0.837037	1.06222
AD	PhenoAge	Inverse variance weighted	21	-0.0762527	0.0431954	0.0775138	-0.160916	0.00841025	0.926582	0.851364	1.00845
AD	PhenoAge	Simple mode	21	-0.0539872	0.0968052	0.583246	-0.243725	0.135751	0.947444	0.783703	1.1454
AD	PhenoAge	Weighted mode	21	-0.0539872	0.0626348	0.39894	-0.176751	0.068777	0.947444	0.837988	1.0712
AD	IEAA	MR Egger	21	-0.113019	0.0700605	0.123196	-0.250338	0.0242997	0.893134	0.778538	1.0246
AD	IEAA	Weighted median	21	-0.0481233	0.0613838	0.433056	-0.168435	0.0721889	0.953016	0.844986	1.07486
AD	IEAA	Inverse variance weighted	21	-0.0478701	0.0446849	0.284044	-0.135453	0.0397124	0.953258	0.873321	1.04051
AD	IEAA	Simple mode	21	-0.0333917	0.10017	0.74234	-0.229725	0.162942	0.96716	0.794752	1.17697
AD	IEAA	Weighted mode	21	-0.0559667	0.065393	0.402217	-0.184137	0.0722035	0.945571	0.831822	1.07487
AD	HannumAge	MR Egger	21	-0.0553251	0.0896498	0.544478	-0.231039	0.120388	0.946177	0.793709	1.12793
AD	HannumAge	Weighted median	21	-0.121453	0.0794686	0.126434	-0.277212	0.0343051	0.885632	0.757894	1.0349
AD	HannumAge	Inverse variance weighted	21	-0.077999	0.0566027	0.168201	-0.18894	0.0329423	0.924965	0.827836	1.03349
AD	HannumAge	Simple mode	21	-0.181444	0.122608	0.154488	-0.421756	0.0588673	0.834065	0.655894	1.06063
AD	HannumAge	Weighted mode	21	-0.128987	0.0780046	0.113823	-0.281876	0.0239015	0.878985	0.754367	1.02419
MS	GrimAge	MR Egger	74	0.001923	0.041844	0.963464	-0.08009	0.083938	1.00192	0.923032	1.08756
MS	GrimAge	Weighted median	74	-0.02535	0.038207	0.507053	-0.10023	0.049538	0.974971	0.904625	1.05079
MS	GrimAge	Inverse variance weighted	74	0.019454	0.026582	0.464263	-0.03265	0.071555	1.01964	0.96788	1.07418
MS	GrimAge	Simple mode	74	0.094106	0.088195	0.28948	-0.07876	0.266968	1.09868	0.924265	1.306
MS	GrimAge	Weighted mode	74	-0.01191	0.034011	0.727285	-0.07857	0.054755	0.988164	0.924439	1.05628
MS	PhenoAge	MR Egger	74	0.027829	0.039148	0.479459	-0.0489	0.104558	1.02822	0.952276	1.11022
MS	PhenoAge	Weighted median	74	0.051075	0.037041	0.167933	-0.02153	0.123677	1.0524	0.978704	1.13165
MS	PhenoAge	Inverse variance weighted	74	0.054977	0.025058	0.028239	0.005862	0.104091	1.05652	1.00588	1.1097
MS	PhenoAge	Simple mode	74	-0.11361	0.076881	0.143764	-0.2643	0.037072	0.892602	0.767742	1.03777
MS	PhenoAge	Weighted mode	74	0.022725	0.034633	0.513783	-0.04516	0.090605	1.02299	0.955849	1.09484
MS	IEAA	MR Egger	74	-0.05661	0.048573	0.2477	-0.15181	0.038595	0.944965	0.859152	1.03935
MS	IEAA	Weighted median	74	-0.00826	0.034336	0.809798	-0.07556	0.059034	0.99177	0.927222	1.06081
MS	IEAA	Inverse variance weighted	74	0.004477	0.031512	0.887011	-0.05729	0.06624	1.00449	0.944324	1.06848
MS	IEAA	Simple mode	74	0.044532	0.0798	0.578523	-0.11188	0.200941	1.04554	0.894155	1.22255
MS	IEAA	Weighted mode	74	-0.00146	0.035541	0.967262	-0.07112	0.068196	0.998537	0.931347	1.07058
MS	HannumAge	MR Egger	74	0.002589	0.049391	0.958343	-0.09422	0.099395	1.00259	0.910085	1.1045
MS	HannumAge	Weighted median	74	-0.00734	0.046212	0.873736	-0.09792	0.083233	0.992683	0.906721	1.08679
MS	HannumAge	Inverse variance weighted	74	0.032877	0.031162	0.291406	-0.0282	0.093955	1.03342	0.972194	1.09851
MS	HannumAge	Simple mode	74	0.063307	0.097884	0.51982	-0.12855	0.255159	1.06535	0.879373	1.29067
MS	HannumAge	Weighted mode	74	0.017481	0.045669	0.703004	-0.07203	0.106993	1.01763	0.930502	1.11293
PD	GrimAge	MR Egger	26	0.108998	0.126774	0.398416	-0.13948	0.357476	1.11516	0.869811	1.42972
PD	GrimAge	Weighted median	26	-0.00473	0.068946	0.94534	-0.13986	0.130406	0.995284	0.86948	1.13929
PD	GrimAge	Inverse variance weighted	26	0.003574	0.046871	0.939224	-0.08829	0.09544	1.00358	0.915493	1.10014
PD	GrimAge	Simple mode	26	-0.10296	0.128	0.428775	-0.35384	0.147923	0.902165	0.701989	1.15942
PD	GrimAge	Weighted mode	26	-0.03148	0.129851	0.81043	-0.28599	0.22303	0.969011	0.751272	1.24986
PD	PhenoAge	MR Egger	26	0.247458	0.180803	0.183781	-0.10692	0.601832	1.28077	0.898601	1.82546
PD	PhenoAge	Weighted median	26	0.122626	0.069448	0.077444	-0.01349	0.258744	1.13046	0.986598	1.2953
PD	PhenoAge	Inverse variance weighted	26	0.012184	0.068455	0.858741	-0.12199	0.146356	1.01226	0.885158	1.15761
PD	PhenoAge	Simple mode	26	0.140816	0.104852	0.191338	-0.06469	0.346325	1.15121	0.937355	1.41386
PD	PhenoAge	Weighted mode	26	0.152685	0.070384	0.03977	0.014732	0.290638	1.16496	1.01484	1.33728
PD	IEAA	MR Egger	26	0.210141	0.134369	0.13093	-0.05322	0.473503	1.23385	0.948169	1.60561
PD	IEAA	Weighted median	26	0.091173	0.070073	0.193217	-0.04617	0.228516	1.09546	0.95488	1.25673
PD	IEAA	Inverse variance weighted	26	0.046116	0.050675	0.36281	-0.05321	0.145439	1.0472	0.948183	1.15655
PD	IEAA	Simple mode	26	0.033419	0.138831	0.81174	-0.23869	0.305527	1.03398	0.787659	1.35734
PD	IEAA	Weighted mode	26	0.071861	0.107124	0.508484	-0.1381	0.281825	1.07451	0.87101	1.32555
PD	HannumAge	MR Egger	26	0.146557	0.164043	0.38051	-0.174967	0.468082	1.15784	0.839485	1.59693
PD	HannumAge	Weighted median	26	0.0204392	0.0882017	0.816746	-0.152436	0.193315	1.02065	0.858614	1.21326
PD	HannumAge	Inverse variance weighted	26	0.0100099	0.0593865	0.866147	-0.106388	0.126407	1.01006	0.899076	1.13474
PD	HannumAge	Simple mode	26	0.0102682	0.169301	0.95212	-0.321562	0.342099	1.01032	0.725015	1.4079
PD	HannumAge	Weighted mode	26	0.0566421	0.127914	0.661709	-0.19407	0.307354	1.05828	0.8236	1.35982
ALS	GrimAge	MR Egger	4	0.052548	0.49327	0.924884	-0.91426	1.01936	1.05395	0.400813	2.77141
ALS	GrimAge	Weighted median	4	0.04031	0.164037	0.805886	-0.2812	0.361822	1.04113	0.754876	1.43594
ALS	GrimAge	Inverse variance weighted	4	-0.00543	0.144272	0.969994	-0.2882	0.277346	0.994588	0.749611	1.31962
ALS	GrimAge	Simple mode	4	0.106231	0.249063	0.698483	-0.38193	0.594393	1.11208	0.682541	1.81193
ALS	GrimAge	Weighted mode	4	0.053683	0.197885	0.80377	-0.33417	0.441537	1.05515	0.715931	1.5551
ALS	PhenoAge	MR Egger	4	-0.10427	0.559204	0.869287	-1.20031	0.991772	0.900985	0.301102	2.69601
ALS	PhenoAge	Weighted median	4	-0.09471	0.168128	0.573222	-0.42424	0.234822	0.909638	0.654267	1.26468
ALS	PhenoAge	Inverse variance weighted	4	-0.16696	0.141884	0.239291	-0.44506	0.111129	0.84623	0.640788	1.11754
ALS	PhenoAge	Simple mode	4	-0.00133	0.252742	0.996146	-0.4967	0.49405	0.998676	0.608536	1.63894
ALS	PhenoAge	Weighted mode	4	-0.07341	0.208754	0.748354	-0.48256	0.33575	0.929223	0.617199	1.39899
ALS	IEAA	MR Egger	4	0.434731	0.498946	0.47546	-0.5432	1.41267	1.54455	0.580885	4.10689
ALS	IEAA	Weighted median	4	-0.26388	0.172523	0.126136	-0.60202	0.074268	0.768068	0.547703	1.07709
ALS	IEAA	Inverse variance weighted	4	-0.21042	0.158205	0.183499	-0.52051	0.09966	0.810242	0.59422	1.10479
ALS	IEAA	Simple mode	4	-0.44487	0.268426	0.19603	-0.97099	0.081242	0.640906	0.378709	1.08463
ALS	IEAA	Weighted mode	4	-0.22422	0.191927	0.327109	-0.60039	0.151962	0.799143	0.548596	1.16412
ALS	HannumAge	MR Egger	4	0.189383	0.621733	0.78944	-1.02921	1.40798	1.2085	0.357288	4.08769
ALS	HannumAge	Weighted median	4	0.033049	0.198349	0.867668	-0.355714	0.421812	1.0336	0.700673	1.52472
ALS	HannumAge	Inverse variance weighted	4	-0.0162605	0.180939	0.928393	-0.370901	0.33838	0.983871	0.690112	1.40267
ALS	HannumAge	Simple mode	4	0.0228902	0.277383	0.939429	-0.520781	0.566561	1.02315	0.594057	1.7622
ALS	HannumAge	Weighted mode	4	0.0525855	0.24404	0.843212	-0.425733	0.530904	1.05399	0.653291	1.70047

## Sheet: Table S5
Supplementary Table 5. Cochran's Q and MR-Egger Intercept for neurological diseases on epigenetic age acceleration and multivariate longevity.
b: beta; se, standard error; pval, p value; lo_ci, low ci; or, odds ratio; or_lci95, lower 95% confidence interval for OR; or_uci95, upper 95% confidence interval for OR
exposure	outcome	method	Q	Q_df	Q_pval	egger_intercept	egger_intercept_se	egger_intercept_pval
LBD	GrimAge	MR Egger	2.63418	3	0.45153	0.00164757	0.0290228	0.958299
LBD	GrimAge	Inverse variance weighted	2.6374	4	0.620213
LBD	PhenoAge	MR Egger	3.18868	3	0.363439	-0.016066	0.0295275	0.624204
LBD	PhenoAge	Inverse variance weighted	3.50335	4	0.477369
LBD	IEAA	MR Egger	5.55553	3	0.135355	0.00647917	0.0400463	0.881752
LBD	IEAA	Inverse variance weighted	5.604	4	0.230738
LBD	HannumAge	MR Egger	3.18868	3	0.363439	-0.016066	0.0295275	0.624204
LBD	HannumAge	Inverse variance weighted	3.50335	4	0.477369
LBD	healthspan	MR Egger	5.2819	3	0.152281	-0.000783702	0.00601422	0.904569
LBD	healthspan	Inverse variance weighted	5.3118	4	0.256774
LBD	lifespan	MR Egger	29.0005	3	2.23891e-06	0.0215968	0.0112598	0.150927
LBD	lifespan	Inverse variance weighted	64.5638	4	3.17946e-13
LBD	exceptional longevity	MR Egger	36.3684	3	6.2588e-08	0.135825	0.0551182	0.0905256
LBD	exceptional longevity	Inverse variance weighted	99.2471	4	1.42274e-20
AD	GrimAge	MR Egger	16.9037	19	0.596389	0.00727652	0.0136926	0.601285
AD	GrimAge	Inverse variance weighted	17.1862	20	0.640855
AD	PhenoAge	MR Egger	10.9579	19	0.925245	-0.00896922	0.0133297	0.509129
AD	PhenoAge	Inverse variance weighted	11.4107	20	0.934869
AD	IEAA	MR Egger	14.3241	19	0.76448	0.0166249	0.0137698	0.242116
AD	IEAA	Inverse variance weighted	15.7818	20	0.730066
AD	HannumAge	MR Egger	14.3241	19	0.76448	-0.00566038	0.0173556	0.747882
AD	HannumAge	Inverse variance weighted	15.7818	20	0.730066
AD	healthspan	MR Egger	27.3507	20	0.125682	0.00247601	0.00244893	0.324067
AD	healthspan	Inverse variance weighted	28.7486	21	0.120168
AD	lifespan	MR Egger	31.965	20	0.043673	0.00470079	0.00214473	0.0403986
AD	lifespan	Inverse variance weighted	39.6428	21	0.00821634
AD	exceptional longevity	MR Egger	20.14	20	0.449201	0.0255561	0.00950016	0.0140804
AD	exceptional longevity	Inverse variance weighted	27.4272	21	0.157156
MS	GrimAge	MR Egger	112.044	72	0.001764	0.00440237	0.00808865	0.587941
MS	GrimAge	Inverse variance weighted	112.505	73	0.002059
MS	PhenoAge	MR Egger	103.014	72	0.00965837	0.00688063	0.00761629	0.369321
MS	PhenoAge	Inverse variance weighted	104.182	73	0.00970398
MS	IEAA	MR Egger	150.295	72	1.86e-07	0.0154966	0.00945402	0.105543
MS	IEAA	Inverse variance weighted	155.903	73	5.9e-08
MS	HannumAge	MR Egger	94.8022	72	0.0371868	0.00751714	0.00949413	0.431097
MS	HannumAge	Inverse variance weighted	95.6276	73	0.0390378
MS	healthspan	MR Egger	157.831	72	2.3e-08	-0.00192799	0.00150762	0.205063
MS	healthspan	Inverse variance weighted	161.416	73	1.25e-08
MS	lifespan	MR Egger	139.518	72	3.21e-06	-0.00120626	0.00113883	0.293047
MS	lifespan	Inverse variance weighted	141.692	73	2.62e-06
MS	exceptional longevity	MR Egger	74.4204	72	0.399392	-3.8e-05	0.00428217	0.99295
MS	exceptional longevity	Inverse variance weighted	74.4205	73	0.431748
PD	GrimAge	MR Egger	24.3586	24	0.441251	-0.0181027	0.0202135	0.379374
PD	GrimAge	Inverse variance weighted	25.1727	25	0.452732
PD	PhenoAge	MR Egger	24.3586	24	0.441251	-0.0405652	0.0289421	0.173837
PD	PhenoAge	Inverse variance weighted	25.1727	25	0.452732
PD	IEAA	MR Egger	26.9096	24	0.308683	-0.0282578	0.0214897	0.200954
PD	IEAA	Inverse variance weighted	28.8484	25	0.270305
PD	HannumAge	MR Egger	24.2104	24	0.449618	-0.0232496	0.0260207	0.380459
PD	HannumAge	Inverse variance weighted	25.0158	25	0.461489
PD	healthspan	MR Egger	43.5354	20	0.00173599	0.00399724	0.00480088	0.414899
PD	healthspan	Inverse variance weighted	45.0444	21	0.0017089
PD	lifespan	MR Egger	37.159	20	0.0111987	0.00553368	0.00355253	0.134995
PD	lifespan	Inverse variance weighted	41.667	21	0.00463222
PD	exceptional longevity	MR Egger	25.1471	20	0.195862	0.0303376	0.0151398	0.0588222
PD	exceptional longevity	Inverse variance weighted	30.1958	21	0.088124
ALS	GrimAge	MR Egger	0.975587	2	0.61398	-0.0083835	0.0682098	0.913418
ALS	GrimAge	Inverse variance weighted	0.990693	3	0.803504
ALS	PhenoAge	MR Egger	2.64959	2	0.265857	-0.00906229	0.0773048	0.917391
ALS	PhenoAge	Inverse variance weighted	2.6678	3	0.445727
ALS	IEAA	MR Egger	1.70257	2	0.426865	-0.0932537	0.0689708	0.308951
ALS	IEAA	Inverse variance weighted	3.53068	3	0.316805
ALS	HannumAge	MR Egger	0.242365	2	0.885872	-0.0297304	0.0859949	0.76253
ALS	HannumAge	Inverse variance weighted	0.36189	3	0.947998
ALS	healthspan	MR Egger	2.51934	2	0.283747	0.0194133	0.0120147	0.247516
ALS	healthspan	Inverse variance weighted	5.80805	3	0.121332
ALS	lifespan	MR Egger	5.23435	2	0.0730088	0.00421056	0.0138048	0.789175
ALS	lifespan	Inverse variance weighted	5.47782	3	0.139971
ALS	exceptional longevity	MR Egger	0.416804	2	0.81188	0.0176622	0.0436491	0.724915
ALS	exceptional longevity	Inverse variance weighted	0.580538	3	0.900873

## Sheet: Table S6
Supplementary Table 6. MR-PRESSO for neurodegenerative disease on epigenetic age acceleration and multivariate longevity.
Exposure	Outcome	P	Causal Effect Estimate
LBD	GrimAge	0.753	-0.108555
LBD	PhenoAge	0.631	0.0191604
LBD	Hannum	0.582	0.00509609
LBD	IEAA	0.393	-0.00406641
LBD	healthspan	0.404	-0.0157739
LBD	lifespan	0.353	-0.0804369
LBD	exceptional longevity	0.012	-0.344026
AD	GrimAge	0.687	-0.100445
AD	PhenoAge	0.953	-0.0762527
AD	Hannum	0.68	-0.077999
AD	IEAA	0.791	-0.0478701
AD	healthspan	0.151	-0.00849149
AD	lifespan	0.03	-0.0664761
AD	exceptional longevity	0.166	-0.309222
MS	GrimAge	0.002	0.0194539
MS	PhenoAge	0.008	0.0549768
MS	Hannum	0.032667	0.0328772
MS	IEAA	<0.000666666666666667	0.00447744
MS	healthspan	<0.000666666666666667	-0.011205
MS	lifespan	<0.000666666666666667	-0.00183645
MS	exceptional longevity	0.417333	-0.00835694
PD	GrimAge	0.406	0.00357364
PD	PhenoAge	0.001	0.0121835
PD	Hannum	0.488	0.0100099
PD	IEAA	0.283	0.0461157
PD	healthspan	0.003	0.00025942
PD	lifespan	0.004	0.00053568
PD	exceptional longevity	0.073	-0.0472999
ALS	GrimAge	0.822	-0.134544
ALS	PhenoAge	0.527	-0.166964
ALS	Hannum	0.935	-0.0162605
ALS	IEAA	0.409	-0.210423
ALS	healthspan	0.266	-0.0335246
ALS	lifespan	0.231	-0.00430584
ALS	exceptional longevity	0.909	-0.113032

## Sheet: Table S7
Supplementary Table 7. Cochran's Q and MR-Egger Intercept for neurological diseases on epigenetic age accelerations and multivariate longevity.
exposure	outcome	method	Q	Q_df	Q_pval	egger_intercept	egger_intercept_se	egger_intercept_pval
LBD	GrimAge	MR Egger	2.63418	3	0.45153	0.00164757	0.0290228	0.958299
LBD	GrimAge	Inverse variance weighted	2.6374	4	0.620213
LBD	PhenoAge	MR Egger	3.18868	3	0.363439	-0.016066	0.0295275	0.624204
LBD	PhenoAge	Inverse variance weighted	3.50335	4	0.477369
LBD	IEAA	MR Egger	5.55553	3	0.135355	0.00647917	0.0400463	0.881752
LBD	IEAA	Inverse variance weighted	5.604	4	0.230738
LBD	HannumAge	MR Egger	3.18868	3	0.363439	-0.016066	0.0295275	0.624204
LBD	HannumAge	Inverse variance weighted	3.50335	4	0.477369
LBD	healthspan	MR Egger	5.2819	3	0.152281	-0.000783702	0.00601422	0.904569
LBD	healthspan	Inverse variance weighted	5.3118	4	0.256774
LBD	lifespan	MR Egger	29.0005	3	2.23891e-06	0.0215968	0.0112598	0.150927
LBD	lifespan	Inverse variance weighted	64.5638	4	3.17946e-13
LBD	exceptional longevity	MR Egger	36.3684	3	6.2588e-08	0.135825	0.0551182	0.0905256
LBD	exceptional longevity	Inverse variance weighted	99.2471	4	1.42274e-20
AD	GrimAge	MR Egger	16.9037	19	0.596389	0.00727652	0.0136926	0.601285
AD	GrimAge	Inverse variance weighted	17.1862	20	0.640855
AD	PhenoAge	MR Egger	10.9579	19	0.925245	-0.00896922	0.0133297	0.509129
AD	PhenoAge	Inverse variance weighted	11.4107	20	0.934869
AD	IEAA	MR Egger	14.3241	19	0.76448	0.0166249	0.0137698	0.242116
AD	IEAA	Inverse variance weighted	15.7818	20	0.730066
AD	HannumAge	MR Egger	14.3241	19	0.76448	-0.00566038	0.0173556	0.747882
AD	HannumAge	Inverse variance weighted	15.7818	20	0.730066
AD	healthspan	MR Egger	27.3507	20	0.125682	0.00247601	0.00244893	0.324067
AD	healthspan	Inverse variance weighted	28.7486	21	0.120168
AD	lifespan	MR Egger	31.965	20	0.043673	0.00470079	0.00214473	0.0403986
AD	lifespan	Inverse variance weighted	39.6428	21	0.00821634
AD	exceptional longevity	MR Egger	20.14	20	0.449201	0.0255561	0.00950016	0.0140804
AD	exceptional longevity	Inverse variance weighted	27.4272	21	0.157156
MS	GrimAge	MR Egger	112.044	72	0.001764	0.00440237	0.00808865	0.587941
MS	GrimAge	Inverse variance weighted	112.505	73	0.002059
MS	PhenoAge	MR Egger	103.014	72	0.00965837	0.00688063	0.00761629	0.369321
MS	PhenoAge	Inverse variance weighted	104.182	73	0.00970398
MS	IEAA	MR Egger	150.295	72	1.86e-07	0.0154966	0.00945402	0.105543
MS	IEAA	Inverse variance weighted	155.903	73	5.9e-08
MS	HannumAge	MR Egger	94.8022	72	0.0371868	0.00751714	0.00949413	0.431097
MS	HannumAge	Inverse variance weighted	95.6276	73	0.0390378
MS	healthspan	MR Egger	157.831	72	2.3e-08	-0.00192799	0.00150762	0.205063
MS	healthspan	Inverse variance weighted	161.416	73	1.25e-08
MS	lifespan	MR Egger	139.518	72	3.21e-06	-0.00120626	0.00113883	0.293047
MS	lifespan	Inverse variance weighted	141.692	73	2.62e-06
MS	exceptional longevity	MR Egger	74.4204	72	0.399392	-3.8e-05	0.00428217	0.99295
MS	exceptional longevity	Inverse variance weighted	74.4205	73	0.431748
PD	GrimAge	MR Egger	24.3586	24	0.441251	-0.0181027	0.0202135	0.379374
PD	GrimAge	Inverse variance weighted	25.1727	25	0.452732
PD	PhenoAge	MR Egger	51.5049	24	0.000907382	-0.0405652	0.0289421	0.173837
PD	PhenoAge	Inverse variance weighted	55.7207	25	0.000395557
PD	IEAA	MR Egger	26.9096	24	0.308683	-0.0282578	0.0214897	0.200954
PD	IEAA	Inverse variance weighted	28.8484	25	0.270305
PD	HannumAge	MR Egger	24.2104	24	0.449618	-0.0232496	0.0260207	0.380459
PD	HannumAge	Inverse variance weighted	25.0158	25	0.461489
PD	healthspan	MR Egger	43.5354	20	0.00173599	0.00399724	0.00480088	0.414899
PD	healthspan	Inverse variance weighted	45.0444	21	0.0017089
PD	lifespan	MR Egger	37.159	20	0.0111987	0.00553368	0.00355253	0.134995
PD	lifespan	Inverse variance weighted	41.667	21	0.00463222
PD	exceptional longevity	MR Egger	25.1471	20	0.195862	0.0303376	0.0151398	0.0588222
PD	exceptional longevity	Inverse variance weighted	30.1958	21	0.088124
ALS	GrimAge	MR Egger	0.975587	2	0.61398	-0.0083835	0.0682098	0.913418
ALS	GrimAge	Inverse variance weighted	0.990693	3	0.803504
ALS	PhenoAge	MR Egger	2.64959	2	0.265857	-0.00906229	0.0773048	0.917391
ALS	PhenoAge	Inverse variance weighted	2.6678	3	0.445727
ALS	IEAA	MR Egger	1.70257	2	0.426865	-0.0932537	0.0689708	0.308951
ALS	IEAA	Inverse variance weighted	3.53068	3	0.316805
ALS	HannumAge	MR Egger	0.242365	2	0.885872	-0.0297304	0.0859949	0.76253
ALS	HannumAge	Inverse variance weighted	0.36189	3	0.947998
ALS	healthspan	MR Egger	2.51934	2	0.283747	0.0194133	0.0120147	0.247516
ALS	healthspan	Inverse variance weighted	5.80805	3	0.121332
ALS	lifespan	MR Egger	5.23435	2	0.0730088	0.00421056	0.0138048	0.789175
ALS	lifespan	Inverse variance weighted	5.47782	3	0.139971
ALS	exceptional longevity	MR Egger	0.416804	2	0.81188	0.0176622	0.0436491	0.724915
ALS	exceptional longevity	Inverse variance weighted	0.580538	3	0.900873

## Sheet: Table S8
Supplementary Table 8. Distinct genomic loci associated with AD and Grimage at conjFDR<0.05
The most strongly associated lead SNPs in independent genomic loci are shown after merging regions < 250 KB apart into a single locus. ANNOVAR = functional variant classification based on position in or outside of a gene; CADD = Combined Annotation-Dependent depletion score, which predict how deleterious the SNP effect is on protein structure/function (higher scores indicate more deleterious); Re…
Locusnum	CHR	LEAD_SNP	LEAD_BP	MinBP	MaxBP	FDR	A1	A2	nearestGene	dist	func	CADD	RDB	minChrState	commonChrState	PVAL_in_ad	BETA_in_ad	Z_in_ad	PVAL_in_grimage	BETA_in_grimage	Z_in_grimage	A1_in_ad	A1_in_grimage	directional effect between AD and GrimAge
1	2	rs78143120	156748131	156687789	156748131	0.0222504	T	C	AC093375.1	119997	intergenic	1.677	5	9	15	5.849e-05	-0.165	-4.01882	3.393e-05	0.0382	4.14699	T	T	No

## Sheet: Table S9
Supplementary Table 9. Colocalization analysis of distinct loci associated with AD and GrimAge, and AD and exceptional longevity.
Phenotypes	locusnum	CHR	LEAD_SNP	LEAD_BP	MinBP	MaxBP	FDR	is_locus_lead	NSNPS	BP	PP.H0	PP.H1	PP.H2	PP.H3	PP.H4
AD and GrimAge	1	2	rs78143120	156748131	156687789	156748131	0.0222504	TRUE	2514	156748131	0.1137	0.0251	0.0315	0.0061	0.8236
AD and exceptional longevity	1	1	rs1067221	21663030	21663030	21676453	0.0370857	TRUE	2715	21663030	0.591	0.1844	0.1683	0.0525	0.0038
AD and exceptional longevity	2	2	rs11694743	127842607	127839474	127882182	0.0467611	TRUE	3157	127842607	0	0.9571	0	0.0141	0.0289
AD and exceptional longevity	3	2	rs35499311	186811330	186293219	186866198	0.0170996	TRUE	2234	186811330	0.0815	0.9078	0.0006	0.0065	0.0035
AD and exceptional longevity	4	2	rs4436949	234092392	234069764	234093876	0.024912	TRUE	2672	234092392	0.1234	0.8586	0.0017	0.012	0.0042
AD and exceptional longevity	5	4	rs2643431	18572708	18327896	18573935	0.0484918	TRUE	3043	18572708	0.862	0.1111	0.0226	0.0029	0.0014
AD and exceptional longevity	6	5	rs4150196	139726641	139726641	139962167	0.0376769	TRUE	1563	139726641	0.0306	0.8028	0.0008	0.02	0.1458
AD and exceptional longevity	7	6	rs3104412	32585967	32024832	32682137	0.000644705	TRUE	7607	32585967	0.0006	0.8971	0.0001	0.1	0.0021
AD and exceptional longevity	8	7	rs10265385	99162687	99020806	99340049	0.0260319	TRUE	1776	99162687	0.6825	0.307	0.0064	0.0029	0.0013
AD and exceptional longevity	9	8	rs11777131	27453762	27429730	27470778	0.0142311	TRUE	3274	27453762	0	0.8512	0	0.1472	0.0015
AD and exceptional longevity	10	8	rs2086538	71988962	71532678	72012957	0.0313994	TRUE	2454	71988962	0.0484	0.9255	0.0012	0.0229	0.002
AD and exceptional longevity	11	9	rs913807	92158829	92124803	92162986	0.0250781	TRUE	2388	92158829	0.7786	0.2088	0.0093	0.0025	0.0007
AD and exceptional longevity	12	11	rs9665907	121435470	121423552	121437571	0.00532026	TRUE	2453	121435470	0.0154	0.9507	0.0005	0.028	0.0054
AD and exceptional longevity	13	12	rs10773111	125332955	125327404	125336956	0.00562246	TRUE	3284	125332955	0.5178	0.4577	0.0123	0.0109	0.0013
AD and exceptional longevity	14	19	rs12185519	4967739	4934292	5019305	0.0461171	TRUE	3161	4967739	0.8622	0.1179	0.0168	0.0023	0.0007
AD and exceptional longevity	15	19	rs12691088	45418486	45337918	45418486	3.63063e-21	TRUE	2840	45418486	0	0	0	0	1

[truncated: 7 more sheets: Table S10, Table S11, Table S12, Table S13, Table S14, Table S15, Table S16]
